# Supplementary material for: Kinetics of Drug Release from Clay Using Enhanced Sampling Methods
Source: Pharmaceutics. 2022 Nov 24;14(12):2586. doi: 10.3390/pharmaceutics14122586 (PMC9781022; doi:10.3390/pharmaceutics14122586)
Supplement: Supplementary file 1 [file pharmaceutics-14-02586-s001.zip]

Archive with 1 entries (1 files):
- pharmaceutics-2000555-supplementary.pdf
